# Supplementary material for: An Examination of the Relationship between Lipid Levels and Associated Genetic Markers across Racial/Ethnic Populations in the Multi-Ethnic Study of Atherosclerosis
Source: PLoS One. 2015 May 7;10(5):e0126361. doi: 10.1371/journal.pone.0126361 (PMC4423846; doi:10.1371/journal.pone.0126361)
Supplement: S1 Table — p-values test equal allele frequencies across populations. (CSV) [file pone.0126361.s003.csv]

rs#	A1	A2	AfrA	AsA	Cau	Hisp	p-value
rs12027135	A	T	0.467	0.276	0.527	0.465	1.63E-59
rs4660293	A	G	0.053	0.116	0.237	0.135	2.45E-98
rs2479409	G	A	0.697	0.364	0.659	0.462	2.85E-198
rs2131925	G	T	0.370	0.748	0.682	0.599	3.04E-174
rs7515577	C	A	0.920	0.952	0.812	0.889	2.27E-59
rs629301	G	T	0.645	0.928	0.784	0.754	1.68E-88
rs1689800	A	G	0.324	0.272	0.352	0.307	1.92E-07
rs2642442	C	T	0.787	0.779	0.674	0.791	9.64E-36
rs4846914	G	A	0.184	0.237	0.589	0.512	0
rs514230	A	T	0.725	0.766	0.520	0.707	7.99E-109
rs1367117	G	A	0.124	0.117	0.296	0.263	7.44E-89
rs1042034	C	T	0.831	0.277	0.786	0.740	0
rs1260326	T	C	0.835	0.511	0.573	0.669	7.65E-141
rs4299376	G	T	0.847	0.972	0.728	0.825	3.02E-134
rs7570971	C	A	0.831	0.954	0.448	0.745	0
rs10195252	T	C	0.674	0.094	0.403	0.307	0
rs12328675	T	C	0.157	0.001	0.141	0.094	5.61E-56
rs2972146	G	T	0.819	0.934	0.645	0.781	5.17E-127
rs2290159	G	C	0.282	0.023	0.215	0.179	1.01E-87
rs645040	G	T	0.705	0.875	0.761	0.777	9.89E-32
rs442177	G	T	0.512	0.571	0.602	0.634	9.55E-20
rs13107325	C	T	0.021	0.005	0.083	0.050	2.93E-42
rs6450176	G	A	0.272	0.466	0.249	0.264	3.64E-53
rs9686661	C	T	0.249	0.116	0.193	0.213	2.06E-22
rs12916	T	C	0.257	0.516	0.414	0.380	1.16E-67
rs6882076	T	C	0.408	0.722	0.625	0.710	1.07E-138
rs3757354	C	T	0.350	0.358	0.226	0.301	4.25E-42
rs1800562	G	A	0.014	0.000	0.057	0.020	3.35E-39
rs3177928	G	A	0.087	0.036	0.133	0.094	1.19E-24
rs2247056	T	C	0.861	0.831	0.775	0.842	2.91E-20
rs2814944	G	A	0.296	0.021	0.165	0.153	9.62E-107
rs2814982	C	T	0.288	0.062	0.111	0.100	8.34E-152
rs9488822	A	T	0.358	0.128	0.369	0.435	5.03E-90
rs605066	C	T	0.452	0.328	0.594	0.542	1.02E-73
rs1564348	T	C	0.112	0.002	0.158	0.227	3.74E-81
rs12670798	T	C	0.312	0.467	0.215	0.202	2.85E-101
rs2072183	G	C	0.238	0.316	0.282	0.268	4.95E-10
rs13238203	C	T	0.010	0.003	0.030	0.012	2.96E-20
rs17145738	C	T	0.080	0.089	0.114	0.074	2.48E-08
rs4731702	C	T	0.283	0.287	0.471	0.389	1.19E-64
rs9987289	A	G	0.822	0.988	0.931	0.802	4.43E-108
rs11776767	G	C	0.661	0.221	0.384	0.337	3.60E-205
rs1495741	G	A	0.631	0.489	0.771	0.657	2.30E-87
rs12678919	A	G	0.099	0.115	0.107	0.079	0.000402665
rs2081687	T	C	0.769	0.783	0.656	0.781	9.63E-41
rs2293889	T	G	0.874	0.860	0.579	0.694	8.90E-189
rs2737229	A	C	0.764	0.356	0.296	0.519	0
rs2954029	A	T	0.342	0.542	0.457	0.397	7.83E-39
rs11136341	A	G	0.423	0.146	0.342	0.308	5.28E-111
rs581080	G	C	0.533	0.906	0.818	0.814	1.35E-241
rs1883025	C	T	0.322	0.218	0.253	0.275	4.70E-15
rs9411489	C	T	0.117	0.193	0.198	0.138	1.68E-21
rs10761731	A	T	0.328	0.294	0.434	0.285	1.30E-43
rs2068888	G	A	0.355	0.788	0.485	0.466	1.26E-168
rs2255141	A	G	0.894	0.700	0.694	0.743	2.58E-86
rs2923084	A	G	0.447	0.499	0.206	0.411	4.77E-162
rs10128711	T	C	0.262	0.490	0.729	0.609	0
rs3136441	T	C	0.075	0.565	0.136	0.310	0
rs174546	C	T	0.193	0.461	0.359	0.513	2.39E-181
rs964184	G	C	0.796	0.772	0.866	0.711	1.61E-53
rs7941030	T	C	0.407	0.280	0.369	0.358	1.28E-13
rs11220462	G	A	0.057	0.359	0.134	0.113	4.21E-155
rs7134375	C	A	0.327	0.273	0.432	0.417	7.29E-36
rs11613352	C	T	0.109	0.103	0.214	0.340	2.62E-112
rs7134594	C	T	0.711	0.270	0.538	0.512	2.93E-156
rs11065987	A	G	0.120	0.121	0.386	0.255	7.75E-269
rs1169288	A	C	0.136	0.370	0.353	0.315	5.11E-101
rs4759375	C	T	0.114	0.308	0.103	0.145	2.93E-86
rs4765127	G	T	0.369	0.072	0.355	0.303	1.46E-94
rs838880	C	T	0.360	0.520	0.674	0.581	9.86E-214
rs8017377	G	A	0.174	0.102	0.412	0.250	1.54E-242
rs2412710	G	A	0.063	0.000	0.020	0.034	8.92E-35
rs2929282	A	T	0.287	0.073	0.053	0.094	1.05E-236
rs1532085	A	G	0.510	0.549	0.622	0.598	8.70E-21
rs2652834	A	G	0.699	0.990	0.800	0.857	1.58E-115
rs11649653	C	G	0.167	0.896	0.410	0.406	0
rs3764261	C	A	0.298	0.167	0.324	0.321	4.57E-29
rs16942887	G	A	0.203	0.020	0.116	0.154	7.84E-61
rs2000999	G	A	0.111	0.255	0.196	0.189	5.45E-34
rs2925979	T	C	0.685	0.620	0.702	0.782	3.77E-28
rs11869286	G	C	0.296	0.412	0.657	0.553	1.61E-214
rs7206971	G	A	0.468	0.282	0.485	0.390	1.70E-44
rs4148008	C	G	0.548	0.416	0.337	0.377	1.75E-67
rs4129767	G	A	0.342	0.355	0.496	0.520	8.32E-57
rs7241918	G	T	0.932	0.863	0.837	0.913	8.33E-37
rs12967135	G	A	0.279	0.173	0.233	0.154	4.79E-31
rs7255436	C	A	0.609	0.172	0.514	0.475	2.25E-230
rs6511720	G	T	0.108	0.022	0.109	0.087	4.22E-30
rs737337	T	C	0.370	0.248	0.091	0.226	9.95E-230
rs10401969	T	C	0.186	0.092	0.075	0.083	2.20E-51
rs4420638	A	G	0.196	0.113	0.168	0.099	7.69E-26
rs439401	T	C	0.769	0.443	0.616	0.521	2.24E-153
rs492602	A	G	0.415	0.114	0.376	0.316	8.77E-158
rs386000	G	C	0.310	0.662	0.297	0.444	2.38E-245
rs2277862	C	T	0.185	0.149	0.158	0.206	2.68E-07
rs2902940	A	G	0.476	0.295	0.274	0.313	3.63E-68
rs6029526	T	A	0.745	0.720	0.477	0.534	8.46E-148
rs1800961	C	T	0.006	0.011	0.027	0.040	1.80E-17
rs6065906	T	C	0.168	0.027	0.195	0.121	7.39E-55
rs181362	C	T	0.425	0.513	0.219	0.383	1.83E-184
rs5756931	T	C	0.146	0.121	0.371	0.382	4.19E-160
