# Supplementary material for: An Examination of the Relationship between Lipid Levels and Associated Genetic Markers across Racial/Ethnic Populations in the Multi-Ethnic Study of Atherosclerosis
Source: PLoS One. 2015 May 7;10(5):e0126361. doi: 10.1371/journal.pone.0126361 (PMC4423846; doi:10.1371/journal.pone.0126361)
Supplement: S2 Table — The overall p-value assesses joint association and delta R 2 is the change in variation explained over a model only including age, age2, and sex covariates. Individual parameter estimates and corresponding p-values are presented. (CSV) [file pone.0126361.s004.csv]

Trait	Race	overall_p	delta_R2	HDL_GRS_estimate	HDL_GRS_p	LDL_GRS_estimate	LDL_GRS_p	TC_GRS_estimate	TC_GRS_p	TG_GRS_estimate	TG_GRS_p
HDL	Cau	7.34E-24	0.043	8.39	2.76E-06	-7.95	1.72E-02	9.79	3.72E-03	-6.26	7.84E-04
HDL	AsA	8.93E-10	0.064	15.58	2.17E-07	0.45	9.40E-01	-3.13	6.07E-01	3.12	3.12E-01
HDL	AfrA	1.81E-06	0.021	7.99	3.64E-04	-5.37	2.15E-01	5.13	2.35E-01	3.06	1.71E-01
HDL	Hisp	8.74E-17	0.053	10.97	6.48E-10	-1.72	6.28E-01	0.15	9.67E-01	-0.46	7.97E-01
LDL	Cau	5.71E-15	0.035	1.52	6.90E-01	15.00	3.52E-02	8.42	2.43E-01	-8.45	3.43E-02
LDL	AsA	1.02E-02	0.020	2.55	7.21E-01	5.58	6.97E-01	13.32	3.60E-01	-7.07	3.40E-01
LDL	AfrA	8.50E-08	0.028	8.58	9.67E-02	30.04	2.82E-03	-10.08	3.13E-01	-7.85	1.28E-01
LDL	Hisp	4.01E-12	0.047	11.19	2.45E-02	42.86	1.94E-05	-15.53	1.18E-01	-2.76	5.85E-01
TC	Cau	4.15E-16	0.036	7.04	1.01E-01	3.90	6.27E-01	20.69	1.08E-02	-1.35	7.64E-01
TC	AsA	5.48E-04	0.029	13.48	7.89E-02	10.69	4.87E-01	8.57	5.83E-01	5.52	4.88E-01
TC	AfrA	2.12E-06	0.023	13.62	1.40E-02	15.78	1.42E-01	1.99	8.52E-01	-3.26	5.56E-01
TC	Hisp	9.28E-15	0.055	17.73	1.63E-03	33.45	3.13E-03	-2.62	8.15E-01	10.17	7.44E-02
TG	Cau	5.38E-18	0.041	-0.068	3.04E-01	-0.029	8.14E-01	0.002	9.88E-01	0.464	1.71E-11
TG	AsA	1.25E-06	0.048	-0.215	9.03E-02	-0.016	9.49E-01	0.094	7.15E-01	0.337	1.07E-02
TG	AfrA	2.38E-02	0.008	-0.130	8.01E-02	-0.342	1.76E-02	0.255	7.51E-02	0.047	5.26E-01
TG	Hisp	3.47E-22	0.081	-0.080	2.88E-01	-0.116	4.44E-01	0.226	1.35E-01	0.500	1.09E-10
BMI	Cau	6.44E-01	0.001	0.031	9.62E-01	0.248	8.38E-01	-0.823	5.01E-01	-0.134	8.43E-01
BMI	AsA	2.97E-01	0.007	-0.467	5.77E-01	-0.904	5.91E-01	-0.347	8.39E-01	0.495	5.69E-01
BMI	AfrA	5.04E-04	0.014	1.371	1.17E-01	5.621	9.38E-04	-5.677	7.86E-04	-0.673	4.42E-01
BMI	Hisp	7.03E-01	0.002	0.710	3.64E-01	0.938	5.51E-01	-0.891	5.67E-01	-0.295	7.10E-01
10YR CHD	Cau	8.48E-06	0.005	-0.013	2.04E-02	0.012	2.47E-01	-0.008	4.08E-01	0.010	8.53E-02
10YR CHD	AsA	1.91E-03	0.010	-0.025	1.81E-02	-0.032	1.39E-01	0.045	3.85E-02	0.001	9.33E-01
10YR CHD	AfrA	2.69E-01	0.002	-0.005	4.98E-01	0.014	3.65E-01	-0.018	2.26E-01	0.002	7.55E-01
10YR CHD	Hisp	1.37E-02	0.005	-0.015	5.17E-02	0.016	3.28E-01	-0.009	5.92E-01	0.000	9.66E-01
FRAM RISK	Cau	2.06E-03	0.003	-1.676	2.63E-02	0.805	5.68E-01	-0.653	6.47E-01	0.656	4.05E-01
FRAM RISK	AsA	1.23E-01	0.005	-1.244	4.41E-01	-0.705	8.27E-01	2.151	5.13E-01	1.300	4.37E-01
FRAM RISK	AfrA	5.66E-01	0.001	0.137	8.97E-01	2.428	2.37E-01	-2.774	1.74E-01	0.834	4.31E-01
FRAM RISK	Hisp	2.74E-02	0.004	-1.258	2.20E-01	3.149	1.28E-01	-2.070	3.12E-01	0.349	7.38E-01
HYPTN	Cau	2.81E-01	0.003	-0.459	9.92E-02	-0.399	4.45E-01	0.205	6.98E-01	0.007	9.80E-01
HYPTN	AsA	6.88E-02	0.016	-0.752	1.93E-01	-0.744	5.21E-01	0.991	4.00E-01	0.483	4.22E-01
HYPTN	AfrA	1.03E-01	0.007	0.332	3.19E-01	0.533	4.09E-01	-0.948	1.40E-01	0.811	1.58E-02
HYPTN	Hisp	3.02E-01	0.005	-0.269	4.36E-01	-0.103	8.82E-01	-0.199	7.73E-01	-0.378	2.82E-01
META SYN	Cau	7.09E-06	0.020	-0.795	5.03E-03	-0.503	3.41E-01	0.276	6.05E-01	0.620	3.53E-02
META SYN	AsA	3.47E-01	0.009	-0.331	5.79E-01	0.434	7.16E-01	-0.384	7.52E-01	0.649	2.95E-01
META SYN	AfrA	2.03E-01	0.006	-0.256	4.37E-01	0.622	3.30E-01	-0.809	2.04E-01	-0.033	9.21E-01
META SYN	Hisp	9.62E-05	0.024	-0.974	2.81E-03	-0.612	3.48E-01	0.697	2.81E-01	0.384	2.41E-01
T2D	Cau	3.51E-02	0.016	-0.620	3.08E-01	0.217	8.48E-01	-0.954	4.05E-01	-0.878	1.71E-01
T2D	AsA	7.49E-01	0.007	-0.409	6.67E-01	-0.212	9.12E-01	-0.311	8.72E-01	0.670	4.98E-01
T2D	AfrA	1.90E-01	0.008	0.074	8.75E-01	0.791	3.86E-01	-1.282	1.59E-01	-0.187	6.91E-01
T2D	Hisp	5.36E-01	0.004	-0.652	1.48E-01	-0.631	4.88E-01	0.427	6.36E-01	-0.081	8.60E-01
