# Supplementary material for: An Examination of the Relationship between Lipid Levels and Associated Genetic Markers across Racial/Ethnic Populations in the Multi-Ethnic Study of Atherosclerosis
Source: PLoS One. 2015 May 7;10(5):e0126361. doi: 10.1371/journal.pone.0126361 (PMC4423846; doi:10.1371/journal.pone.0126361)
Supplement: S4 Table — (CSV) [file pone.0126361.s006.csv]

rs#	Trait	A1	A2	A2_weight
rs12027135	TC	A	T	-0.0337
rs12027135	LDL	A	T	-0.0323
rs4660293	HDL	A	G	0.0336
rs2479409	LDL	A	G	-0.0671
rs2479409	TC	A	G	-0.0601
rs2131925	TG	T	G	0.0665
rs2131925	TC	T	G	0.0719
rs2131925	LDL	T	G	0.0478
rs7515577	TC	A	C	0.0345
rs629301	LDL	T	G	0.1736
rs629301	TC	T	G	0.1491
rs1689800	HDL	A	G	0.0317
rs2642442	TC	T	C	0.0396
rs2642442	LDL	T	C	0.0355
rs4846914	HDL	A	G	0.0448
rs4846914	TG	A	G	-0.0363
rs514230	TC	A	T	-0.0377
rs514230	LDL	A	T	-0.0353
rs1367117	LDL	A	G	0.1307
rs1367117	TC	A	G	0.118
rs1042034	TG	T	C	0.0786
rs1042034	HDL	T	C	-0.0655
rs1260326	TG	T	C	0.1159
rs1260326	TC	T	C	0.0551
rs4299376	LDL	T	G	-0.0812
rs4299376	TC	T	G	-0.0787
rs7570971	TC	A	C	0.0326
rs10195252	TG	T	C	0.0289
rs12328675	HDL	T	C	-0.0496
rs2972146	HDL	T	G	-0.0313
rs2972146	TG	T	G	0.0263
rs2290159	TC	C	G	-0.036
rs645040	TG	T	G	0.0301
rs442177	TG	T	G	0.0332
rs13107325	HDL	T	C	-0.0707
rs6450176	HDL	A	G	-0.0317
rs9686661	TG	T	C	0.037
rs12916	TC	T	C	-0.0754
rs12916	LDL	T	C	-0.0755
rs6882076	TC	T	C	-0.0588
rs6882076	LDL	T	C	-0.0536
rs6882076	TG	T	C	-0.0322
rs3757354	LDL	T	C	-0.0441
rs3757354	TC	T	C	-0.038
rs1800562	LDL	A	G	-0.0714
rs1800562	TC	A	G	-0.0629
rs3177928	TC	A	G	0.0628
rs3177928	LDL	A	G	0.0573
rs2247056	TG	T	C	-0.0424
rs2814944	HDL	A	G	-0.035
rs2814982	TC	T	C	-0.0549
rs9488822	TC	A	T	0.0344
rs9488822	LDL	A	T	0.0308
rs605066	HDL	T	C	0.0273
rs1564348	LDL	T	C	-0.0599
rs1564348	TC	T	C	-0.057
rs12670798	TC	T	C	-0.0372
rs12670798	LDL	T	C	-0.0379
rs2072183	TC	C	G	0.0498
rs2072183	LDL	C	G	0.0502
rs13238203	TG	T	C	-0.0989
rs17145738	TG	T	C	-0.116
rs17145738	HDL	T	C	0.0454
rs4731702	HDL	T	C	0.0375
rs9987289	HDL	A	G	-0.0831
rs9987289	TC	A	G	-0.0888
rs9987289	LDL	A	G	-0.0706
rs11776767	TG	C	G	0.0254
rs1495741	TG	A	G	-0.0434
rs1495741	TC	A	G	-0.0324
rs12678919	TG	A	G	0.1735
rs12678919	HDL	A	G	-0.1682
rs2081687	TC	T	C	0.0377
rs2081687	LDL	T	C	0.0311
rs2293889	HDL	T	G	-0.0315
rs2737229	TC	A	C	0.0313
rs2954029	TG	A	T	0.0743
rs2954029	TC	A	T	0.0637
rs2954029	LDL	A	T	0.0577
rs2954029	HDL	A	T	-0.0413
rs11136341	LDL	A	G	-0.0453
rs11136341	TC	A	G	-0.0376
rs581080	HDL	C	G	0.043
rs581080	TC	C	G	0.0422
rs1883025	HDL	T	C	-0.0638
rs1883025	TC	T	C	-0.0665
rs9411489	LDL	T	C	0.0728
rs9411489	TC	T	C	0.0627
rs10761731	TG	A	T	0.0313
rs2068888	TG	A	G	-0.0291
rs2255141	TC	A	G	0.0348
rs2255141	LDL	A	G	0.0338
rs2923084	HDL	A	G	0.0357
rs10128711	TC	T	C	-0.0321
rs3136441	HDL	T	C	-0.0555
rs174546	TG	T	C	0.0484
rs174546	HDL	T	C	-0.0476
rs174546	TC	T	C	-0.0506
rs174546	LDL	T	C	-0.05
rs964184	TG	C	G	-0.2352
rs964184	TC	C	G	-0.1195
rs964184	HDL	C	G	0.1039
rs964184	LDL	C	G	-0.0807
rs7941030	TC	T	C	-0.0335
rs7941030	HDL	T	C	-0.0255
rs11220462	LDL	A	G	0.0607
rs11220462	TC	A	G	0.0483
rs7134375	HDL	A	C	0.0273
rs11613352	TG	T	C	-0.0338
rs11613352	HDL	T	C	0.0277
rs7134594	HDL	T	C	0.0356
rs11065987	TC	A	G	0.0357
rs11065987	LDL	A	G	0.0328
rs1169288	TC	A	C	-0.0414
rs1169288	LDL	A	C	-0.0439
rs4759375	HDL	T	C	0.0565
rs4765127	HDL	T	G	0.0329
rs4765127	TG	T	G	-0.0282
rs838880	HDL	T	C	-0.0459
rs8017377	LDL	A	G	0.0371
rs2412710	TG	A	G	0.1031
rs2929282	TG	A	T	-0.0815
rs1532085	HDL	A	G	0.1028
rs1532085	TC	A	G	0.0491
rs1532085	TG	A	G	0.0322
rs2652834	HDL	A	G	-0.0342
rs11649653	TG	C	G	0.0264
rs3764261	HDL	A	C	0.2316
rs3764261	TC	A	C	0.047
rs3764261	LDL	A	C	-0.04
rs3764261	TG	A	C	-0.0377
rs16942887	HDL	A	G	0.0867
rs2000999	TC	A	G	0.0653
rs2000999	LDL	A	G	0.0636
rs2925979	HDL	T	C	-0.0346
rs11869286	HDL	C	G	0.0362
rs7206971	LDL	A	G	0.0302
rs7206971	TC	A	G	0.0302
rs4148008	HDL	C	G	0.0318
rs4129767	HDL	A	G	0.0293
rs7241918	HDL	T	G	0.093
rs7241918	TC	T	G	0.0606
rs12967135	HDL	A	G	-0.0358
rs7255436	HDL	A	C	0.0297
rs6511720	LDL	T	G	-0.2108
rs6511720	TC	T	G	-0.187
rs737337	HDL	T	C	0.0568
rs10401969	TC	T	C	0.1394
rs10401969	TG	T	C	0.1117
rs10401969	LDL	T	C	0.106
rs4420638	LDL	A	G	-0.2153
rs4420638	TC	A	G	-0.184
rs4420638	HDL	A	G	0.0708
rs439401	TG	T	C	-0.0647
rs492602	TC	A	G	-0.0331
rs386000	HDL	C	G	0.0558
rs2277862	TC	T	C	-0.0433
rs2902940	TC	A	G	0.0387
rs2902940	LDL	A	G	0.034
rs6029526	LDL	A	T	0.0453
rs6029526	TC	A	T	0.0412
rs1800961	HDL	T	C	-0.1293
rs1800961	TC	T	C	-0.1181
rs6065906	HDL	T	C	0.0582
rs6065906	TG	T	C	-0.049
rs181362	HDL	T	C	-0.0338
rs5756931	TG	T	C	0.0268
